# Supplementary material for: Investigating Seed Germination, Seedling Growth, and Enzymatic Activity in Onion (Allium cepa) Under the Influence of Plasma-Treated Water
Source: Int J Mol Sci. 2025 Jul 27;26(15):7256. doi: 10.3390/ijms26157256 (PMC12347931; doi:10.3390/ijms26157256)
Supplement: Supplementary file 1 [file ijms-26-07256-s001.zip]

Archive with 1 entries (1 files):
- ijms-3751928-supplementary.pdf
